# Supplementary material for: Ideal and actual partner assessments in male batterers with different attachment styles
Source: PLoS One. 2019 Mar 26;14(3):e0214388. doi: 10.1371/journal.pone.0214388 (PMC6435157; doi:10.1371/journal.pone.0214388)
Supplement: S1 File — (XLSX) [file pone.0214388.s003.xlsx]

## Sheet: Hoja1
Age	Relationship remaining intact	ATTACHMENT STYLE	AFFECTIONATE_IDEAL	GOOD_IDEAL	REBELLIOUS_IDEAL	DEFECT_IDEAL	AFFECTIONATE_REAL	GOOD_REAL	REBELLIOUS_REAL	DEFECT_REAL	AFFECTONATE_DIF	GOOD_DIF	REBELLIOUS_DIF	DEFECT_DIF
50-60	0	4	0.5104	-0.6183	-1.0362	1.1015	-0.3862	0.1546	-1.0158	-1.191	0.4005	0.4705	-0.0919	1.7448
30-39	1	4	0.5104	0.8836	-1.5854	1.6152	-1.2068	-0.3729	1.4539	-0.0706	0.0136	-0.9098	2.4281	1.5446
20-29	0	4	0.5104	-0.1177	0.0621	1.3979	0.6395	0.4184	0.2191	0.1413	0.1103	0.4705	0.1181	1.217
20-29	0	4	-0.4294	-0.368	1.1604	1.3188	0.3318	0.2865	-0.3984	0.5349	0.4973	0.4705	-1.2469	0.9077
50-60	1	4	0.5104	-2.3706	-1.3108	-0.8545	0.8447	-1.6916	0.2191	1.6249	-2.8885	-0.4957	1.1681	-1.7494
40-49	0	4	0.1345	0.383	-1.4481	1.2003	0.4344	-0.241	1.0834	0.8074	0.1103	-0.4957	2.0081	0.6347
20-29	0	4	0.5104	0.8836	-0.2125	1.2201	0.1267	0.2865	0.2191	0.4138	-0.4701	-0.2196	0.3281	0.8895
40-49	0	4	0.5104	0.383	-1.4481	-0.4198	-0.1811	-0.241	0.2191	0.9588	-1.244	0.1944	1.2731	-0.9487
40-49	1	4	0.5104	-0.1177	-0.0752	1.4374	0.4344	0.2865	-1.1393	0.0505	0.4005	0.3325	-0.9319	1.308
30-39	1	4	-0.0535	0.8836	0.0621	-0.7952	0.8447	-2.0873	1.4539	1.6855	-2.2113	-2.7041	1.1681	-1.7312
30-39	1	4	0.3224	0.8836	-0.2125	1.2793	0.8447	-0.3729	0.96	1.2313	-1.0505	0.4705	0.9581	0.4527
30-39	1	4	0.3224	0.383	-0.4871	0.0149	0.8447	0.1546	-0.1514	0.3835	0.207	-0.0816	0.2231	-0.2025
50-60	0	4	0.5104	0.6333	-0.2125	-0.8545	0.8447	-0.241	0.5895	-0.1009	0.4973	0.1944	0.6431	-0.7121
20-29	1	4	-0.4294	0.8836	2.1214	-1.052	-0.2836	-0.3729	1.0834	0.3835	0.207	0.3325	-0.7219	-1.1852
30-39	0	4	0.5104	-0.1177	0.6112	-0.8545	-1.0017	0.0227	0.2191	-0.4643	0.3038	0.0564	-0.3019	-0.4937
20-29	0	4	0.5104	0.8836	0.7485	-0.7952	0.1267	0.4184	0.5895	-0.7368	0.4973	-0.0816	-0.0919	-0.2753
20-29	0	4	0.5104	0.8836	-1.5854	-0.8545	-0.4888	-0.3729	1.4539	-0.4037	0.4973	0.4705	2.4281	-0.5301
30-39	0	4	0.5104	-0.6183	0.1994	-1.0125	0.8447	-0.6366	0.3425	1.2616	-0.7603	-0.3577	0.1181	-1.6766
30-39	1	4	0.5104	-0.8687	1.1604	1.2596	0.537	0.1546	0.3425	1.2919	1.1744	1.1606	-0.6169	0.3981
30-39	1	4	0.5104	0.1327	-0.0752	0.8052	0.8447	0.1546	-0.8923	-0.3129	0.594	0.0564	-0.7219	0.9441
50-60	0	4	0.5104	0.1327	0.6112	-0.7359	-2.0274	-3.406	1.0834	1.5947	0.3038	-1.4619	0.4331	-1.622
50-60	1	4	0.5104	-1.3693	0.6112	1.4176	0.7421	-1.8235	0.5895	1.7763	-2.5015	-1.1858	0.0131	0.2525
40-49	1	4	0.5104	-1.6196	-0.7616	-0.8545	-1.1043	-1.6916	-0.5219	0.868	-1.244	-2.7041	0.1181	-1.2944
50-60	1	4	-1.557	-0.8687	1.1604	1.2596	-0.4888	0.2865	0.3425	1.2919	1.1744	1.1606	-0.6169	0.3981
50-60	1	4	-1.557	-3.1216	1.1604	-0.6371	-0.4888	-0.241	0.8365	1.3222	0.7875	2.2648	-0.1969	-1.3672
30-39	1	4	-0.2414	-0.368	-1.5854	-0.3803	0.7421	-0.241	0.3425	1.2616	-0.7603	-0.0816	1.4831	-1.0942
30-39	1	3	-0.4294	0.383	-0.8989	-0.8545	0.2292	-0.7685	-0.0279	0.3835	-0.6636	-0.7718	0.6431	-1.0032
20-29	0	3	0.5104	0.8836	-0.3498	1.714	0.3318	-0.3729	0.2191	1.2919	-1.4374	-0.9098	0.4331	0.8167
20-29	1	3	0.5104	-0.8687	-0.2125	-0.6569	0.4344	-0.3729	-1.0158	-1.1304	0.3038	1.4367	-0.7219	0.0887
40-49	0	3	-0.4294	-0.1177	0.3367	-1.052	0.3318	0.4184	-0.0279	-1.4332	0.4973	0.4705	-0.3019	-0.0933
30-39	0	3	0.3224	0.8836	-1.5854	-1.052	-2.848	-0.1091	-2.2506	-1.4332	0.4973	0.4705	-0.7219	-0.0933
40-49	1	3	0.5104	-0.1177	0.6112	-0.8545	0.4344	0.0227	0.2191	-0.4643	0.3038	0.0564	-0.3019	-0.4937
40-49	1	3	0.5104	0.6333	-0.2125	-0.9928	-0.1811	0.2865	-0.2749	0.7469	-0.1799	0.0564	-0.0919	-1.349
50-60	0	3	0.5104	0.8836	-0.8989	1.2201	-1.0017	-0.3729	-0.6453	-0.1615	-0.4701	0.4705	0.1181	1.2352
30-39	1	3	-0.4294	0.6333	-1.1735	-0.9928	0.2292	-0.5048	0.2191	0.3532	0.1103	-0.9098	1.0631	-1.1124
30-39	1	3	0.5104	-0.1177	-0.6244	-0.7359	-2.0274	0.4184	-1.1393	-0.9184	0.7875	0.4705	-0.5119	-0.1115
20-29	1	3	0.5104	0.383	-0.4871	1.141	-0.7965	0.9459	-0.1514	0.4138	0.594	0.7465	0.2231	0.8167
20-29	1	3	0.3224	0.383	-0.4871	1.141	0.4344	-0.3729	-0.1514	0.4138	0.594	0.7465	0.2231	0.8167
30-39	0	3	0.5104	0.6333	-0.0752	-0.8347	0.8447	-0.5048	0.8365	0.0505	0.4973	0.6085	0.7481	-0.7849
40-49	0	3	0.5104	-1.119	-0.8989	1.0818	0.537	-0.241	1.4539	0.1716	-0.0832	0.3325	1.9031	0.9077
20-29	0	3	0.1345	0.8836	-0.8989	-0.7557	0.4344	-0.6366	1.0834	0.6258	-1.244	-1.1858	1.5881	-1.0578
40-49	1	3	-0.2414	0.6333	0.3367	1.141	0.4344	0.2865	-0.1514	-0.0706	-0.1799	-0.0816	-0.4069	1.1078
20-29	1	3	0.5104	0.8836	-1.0362	-1.052	0.8447	0.2865	0.8365	0.656	-0.7603	-1.876	1.4831	-1.349
20-29	1	3	0.3224	0.8836	1.1604	-0.5186	-0.5914	0.2865	0.2191	-0.6762	0.4973	-0.2196	-0.7219	-0.0569
20-29	1	3	-0.8053	0.8836	-0.4871	-0.5976	0.8447	0.2865	1.2069	-0.6157	0.207	-0.2196	1.3781	-0.1661
20-29	0	3	-1.745	0.8836	1.1604	1.0027	-0.2836	-0.3729	0.96	-0.7671	0.4973	0.4705	-0.0919	1.399
20-29	1	3	-1.557	-1.6196	-0.6244	0.8249	-0.4888	-0.1091	1.0834	1.2616	-2.2113	0.7465	1.3781	0.0159
40-49	0	3	0.5104	0.8836	1.4349	1.2596	-2.3352	0.6821	0.5895	2.2305	0.4005	0.1944	-0.6169	-0.1661
30-39	0	3	0.1345	-0.368	-0.3498	-0.3605	-1.2068	-0.7685	0.2191	0.323	-1.3407	-0.6337	0.4331	-0.5119
50-60	1	3	-0.8053	0.1327	0.6112	-0.7359	0.8447	0.2865	1.0834	1.5947	0.3038	-1.4619	0.4331	-1.622
40-49	0	3	-0.2414	0.1327	0.6112	-0.7359	0.7421	0.2865	1.0834	1.5947	0.3038	-1.4619	0.4331	-1.622
40-49	1	3	-0.6173	-3.1216	1.1604	-0.6371	-1.1043	0.5502	0.8365	1.3222	0.7875	2.2648	-0.1969	-1.3672
40-49	1	2	-0.4294	-0.368	-0.3498	-0.1827	-3.0532	-3.0104	-1.2628	0.9891	-2.695	-2.9802	-0.8269	-0.7485
20-29	1	2	-0.8053	-0.8687	1.1604	1.2596	0.8447	0.6821	0.3425	1.2919	1.1744	1.1606	-0.6169	0.3981
20-29	1	2	0.5104	0.8836	-0.8989	-0.894	-2.9506	-2.351	0.466	-0.7671	-3.0819	-2.9802	1.0631	-0.3481
50-60	0	2	0.5104	0.8836	0.1994	1.4176	-0.2836	-0.6366	0.713	0.5652	-0.5668	-1.1858	0.4331	0.9805
40-49	0	2	0.1345	0.8836	-0.6244	1.5559	0.4344	0.5502	-0.6453	-0.8882	0.3038	0.0564	-0.0919	1.9814
20-29	0	2	-0.4294	-1.6196	0.7485	-0.6766	-0.3862	0.1546	-1.6332	-1.1001	-0.1799	1.8508	-1.9819	0.0523
20-29	0	2	-0.4294	-0.1177	0.3367	1.4967	0.4344	0.4184	1.4539	-0.0101	0.594	0.4705	0.9581	1.399
20-29	0	2	0.1345	-3.1216	0.4739	1.1608	0.4344	0.6821	-0.1514	0.656	0.3038	2.4029	-0.5119	0.6893
30-39	1	2	0.5104	-0.1177	-1.5854	-0.2617	-0.1811	0.1546	1.4539	0.5955	-0.4701	1.0226	2.4281	-0.5847
20-29	0	2	0.5104	0.383	-0.4871	-0.5581	-1.3094	-1.8235	1.4539	1.9883	-1.5342	-2.152	1.5881	-1.6948
30-39	0	2	0.5104	0.8836	0.7485	-0.5976	0.7421	-0.9004	-0.5219	0.9891	0.4005	-1.4619	-1.0369	-1.1306
30-39	1	2	-1.745	0.1327	-0.0752	0.8052	-0.2836	0.1546	-0.8923	-0.3129	0.594	0.0564	-0.7219	0.9441
40-49	0	2	0.5104	0.8836	-0.6244	-0.8545	0.6395	-0.5048	1.3304	-1.4332	0.3038	-1.0478	1.5881	0.0887
30-39	0	2	0.1345	0.383	0.8858	-0.8545	0.8447	-0.1091	-1.3863	-0.8882	0.6907	0.7465	-1.8769	-0.2389
20-29	0	2	0.5104	-0.368	0.7485	-0.8347	-1.2068	-0.6366	-0.1514	-0.3432	-1.4374	-0.4957	-0.7219	-0.5483
20-29	0	2	0.1345	-1.6196	-0.7616	-0.8545	-1.2068	-3.406	-0.5219	0.868	-1.244	-2.7041	0.1181	-1.2944
40-49	0	2	-1.1811	0.6333	0.8858	-1.052	-2.2326	-0.7685	-0.5219	1.3524	-1.5342	-1.1858	-1.1419	-1.7676
40-49	0	2	-0.6173	0.1327	1.2977	-0.5976	-0.2836	-0.1091	1.2069	-0.3734	0.0136	-0.2196	0.0131	-0.3117
20-29	1	2	-0.8053	-0.8687	1.1604	1.2596	0.8447	0.6821	0.3425	1.2919	1.1744	1.1606	-0.6169	0.3981
40-49	1	2	0.1345	-0.368	-0.4871	-0.7557	-0.0785	0.1546	0.5895	-0.4643	-0.1799	0.3325	0.8531	-0.4027
40-49	0	2	-0.0535	-2.3706	1.5722	-0.8149	-0.5914	-0.5048	0.466	-1.3423	-0.5668	0.7465	-0.8269	0.0705
30-39	1	2	-1.745	0.1327	-0.0752	0.8052	-0.2836	0.1546	-0.8923	-0.3129	0.594	0.0564	-0.7219	0.9441
20-29	1	1	0.5104	0.8836	-0.7616	-1.0323	0.8447	0.9459	-1.0158	-1.4332	0.4973	0.4705	-0.3019	-0.0751
20-29	0	1	-0.0535	-2.3706	1.5722	-0.8149	-0.5914	-0.5048	0.466	-0.5551	-0.5668	0.7465	-0.8269	0.0705
20-29	0	1	0.5104	0.8836	-0.8989	-1.052	0.8447	-0.241	-1.6332	-1.4332	0.4973	0.4705	-0.7219	-0.0933
30-39	1	1	0.1345	-2.3706	-1.1735	1.0027	0.6395	0.1546	-2.2506	-0.5551	0.4973	1.4367	-1.0369	1.2716
30-39	0	1	-0.4294	0.8836	1.1604	1.5164	0.8447	0.9459	0.8365	-1.1304	0.9809	0.4705	-0.1969	2.0906
20-29	0	1	0.5104	0.8836	0.0621	-0.8545	-0.5914	0.2865	0.96	0.3835	-0.857	-1.0478	0.7481	-1.0032
20-29	0	1	0.5104	0.6333	-1.1735	-0.894	0.8447	0.2865	0.713	-0.1918	0.4973	-0.0816	1.4831	-0.6939
20-29	1	1	-0.6173	-0.368	-0.7616	1.4967	0.6395	0.0227	-0.7688	1.4736	0.8842	0.1944	-0.0919	0.5073
40-49	0	1	-0.4294	0.8836	0.3367	0.1927	0.8447	0.814	-1.8802	0.868	0.9809	0.3325	-1.8769	-0.3299
30-39	0	1	0.3224	-0.1177	-0.2125	-0.6766	0.8447	0.5502	0.5895	-0.979	0.594	0.6085	0.6431	-0.0205
40-49	1	1	0.5104	-0.1177	0.8858	1.4374	0.2292	-0.241	0.8365	0.0202	-0.0832	-0.2196	0.0131	1.3262
30-39	0	1	0.5104	-0.368	-0.7616	-0.5976	0.8447	0.9459	-1.3863	-1.2515	0.4973	1.1606	-0.6169	0.2161
30-39	1	1	-0.2414	0.8836	1.2977	1.5955	0.537	0.6821	0.5895	-0.8579	0.594	0.1944	-0.5119	1.9996
40-49	1	1	0.1345	0.8836	1.2977	-0.6766	-1.6171	0.5502	0.8365	1.8672	0.9809	-2.5661	-0.3019	-1.7312
30-39	1	1	0.5104	0.1327	-0.3498	-1.052	0.7421	0.5502	0.8365	0.2321	0.4005	-1.3239	0.9581	-1.0942
20-29	1	1	0.5104	0.6333	1.0231	0.7064	0.6395	-0.241	0.2191	-0.979	0.3038	-0.2196	-0.6169	1.2534
30-39	1	1	0.5104	0.8836	1.0231	-0.9335	0.2292	0.5502	0.5895	-0.8882	-0.0832	0.0564	-0.3019	-0.3117
30-39	0	1	0.5104	-0.1177	-1.4481	1.3979	0.8447	0.9459	-2.2506	-1.4332	0.4973	1.0226	-0.8269	1.217
30-39	0	1	0.1345	0.383	-0.3498	1.4967	0.537	0.5502	-1.2628	-0.6762	0.4005	0.3325	-0.8269	1.7994
20-29	1	1	-1.1811	0.6333	0.8858	-1.052	-2.2326	-0.7685	-0.5219	1.3524	-1.5342	-1.1858	-1.1419	-1.7676
20-29	1	1	0.5104	-0.368	1.5722	-0.9532	0.8447	0.2865	0.713	-0.7065	0.4973	0.8846	-0.6169	-0.4391
30-39	1	1	-0.0535	0.6333	1.5722	-0.7557	0.6395	0.9459	-1.0158	-0.5551	0.594	0.6085	-2.0869	0.0523
30-39	0	1	0.5104	-0.6183	-0.8989	-0.7162	0.3318	-0.6366	0.5895	0.7771	0.0136	-0.3577	1.1681	-1.1124
50-60	1	1	-0.4294	0.8836	-0.6244	1.5559	0.3318	0.9459	-1.3863	-1.1304	0.4973	0.4705	-0.7219	2.127
50-60	0	1	0.5104	-0.8687	-0.8989	-0.9532	0.8447	0.9459	-1.8802	-1.4332	0.4973	1.4367	-0.9319	-0.0023
40-49	1	1	0.3224	0.8836	0.4739	-1.052	0.8447	0.9459	-0.3984	-1.0396	0.594	0.4705	-0.7219	-0.3299
20-29	1	1	0.5104	-1.119	-0.6244	-0.4593	0.8447	-0.241	-1.1393	-0.7671	0.4973	1.2987	-0.5119	0.0523
30-39	0	1	-0.0535	-0.1177	-0.2125	-0.9137	-0.1811	0.2865	-1.0158	-0.1312	-0.1799	0.3325	-0.7219	-0.7485
40-49	0	1	-1.557	0.8836	1.1604	1.2003	-0.2836	0.4184	-0.0279	0.868	0.4973	-0.0816	-0.9319	0.5983
20-29	1	1	-0.0535	-1.119	2.5332	-0.8545	-1.0017	0.5502	0.713	-0.3129	-0.9538	-0.6337	-1.3519	-0.5847
30-39	0	1	-0.0535	0.1327	-0.4871	-0.6174	0.537	0.2865	-1.2628	-1.191	0.4973	0.4705	-0.7219	0.1615
30-39	0	1	0.5104	0.383	-1.5854	1.714	0.8447	0.2865	-2.2506	-1.2515	0.4973	0.0564	-0.7219	2.3454
50-60	0	1	0.5104	0.8836	-0.3498	-0.5976	0.8447	0.9459	-0.5219	-1.4332	0.4973	0.4705	-0.1969	0.3253
30-39	1	1	0.5104	-0.1177	1.2977	0.9435	0.4344	0.2865	0.2191	1.5038	0.1103	-0.3577	-0.8269	-0.0205
